# Supplementary material for: The SCD5 Gene Modulates Adipogenic Differentiation via the WNT5B Signaling Pathway in Xinjiang Brown Cattle
Source: Animals (Basel). 2025 Dec 10;15(24):3547. doi: 10.3390/ani15243547 (PMC12729747; doi:10.3390/ani15243547)
Supplement: Supplementary file 1 [file animals-15-03547-s001.zip]

Archive with 1 entries (1 files):
- animals-3985375-supplementary.pdf
